# Supplementary material for: Temporal assessment of N-cycle microbial functions in a tropical agricultural soil using gene co-occurrence networks
Source: PLoS One. 2023 Feb 14;18(2):e0281442. doi: 10.1371/journal.pone.0281442 (PMC9928094; doi:10.1371/journal.pone.0281442)
Supplement: S1 Table — Soils were sampled at the beginning of the sampling period (September, 2020) for routine analyses. (XLSX) [file pone.0281442.s010.xlsx]

## Sheet: Sheet1
		Soil Type	pH	EC (uS/cm)	CEC (meq/100g)	P (ppm)	K (ppm)	Organic C (%)	Total N (%)	Sand (%)	Silt (%)	Clay (%)
	Rubona	Haplic Acrisol	5.35	127	13.4	76.1	123	2.17	0.21	59.1	7.86	33
	Karama	Haplic Ferralsol	6.17	108	9.61	81.7	360	2.25	0.19	61	6	33
