# Supplementary material for: Temporal assessment of N-cycle microbial functions in a tropical agricultural soil using gene co-occurrence networks
Source: PLoS One. 2023 Feb 14;18(2):e0281442. doi: 10.1371/journal.pone.0281442 (PMC9928094; doi:10.1371/journal.pone.0281442)
Supplement: S3 Table — (XLSX) [file pone.0281442.s012.xlsx]

## Sheet: Sheet1
				Karama				Rubona
	Timepoint	Season		Density	Cobs	Lobs		Density	Cobs	Lobs
	1	Late dry		0.89	0.93	1.11		0.91	0.92	1.09
	2	Late dry		0.67	0.79	1.33		0.35	0.73	1.63
	3	Early rainy		0.9	0.69	1.1		0.39	0.93	1.96
	4	Early rainy		0.79	0.93	1.22		0.41	0.65	1.88
	5	Late rainy		0.26	0.46	1.86		0.82	0.87	1.18
	6	Late rainy		0.38	0.54	1.77		0.5	0.62	1.56
