# Supplementary material for: Temporal assessment of N-cycle microbial functions in a tropical agricultural soil using gene co-occurrence networks
Source: PLoS One. 2023 Feb 14;18(2):e0281442. doi: 10.1371/journal.pone.0281442 (PMC9928094; doi:10.1371/journal.pone.0281442)
Supplement: S4 Table — (XLSX) [file pone.0281442.s013.xlsx]

## Sheet: Sheet1
	Timepoint	Assay ID	Pathway	Target Gene	Node Degree	Betweenness Centrality	Closeness Centrality
	1	qnorB_2F-5R	Denitrification	Bacteria, nitric oxide reductase (norB)	17	3.72	0.06
	1	nosZ_1F	Denitrification	Denitrifiers clade I, nitrous oxide reductase (nosZ)	17	3.72	0.06
	1	norB_2	Denitrification	Denitrifiers, norB	17	3.72	0.06
	1	Gamma_amoA_F2R1	Nitrification	Gamma proteobacteria, ammonia monooxygenase (amoA)	16	2.42	0.06
	2	Gamma_amoA_F2R1	Nitrification	Gamma proteobacteria, amoA	7	16.68	0
	2	norB_2	Denitrification	Denitrifiers, norB	3	12	0.01
	3	Gamma_amoA_F2R1	Nitrification	Gamma proteobacteria, amoA	6	18.83	0.04
	3	nosZ_1F	Denitrification	Denitrifiers clade I, nosZ	8	1.5	0.05
	4	Proteo_hao	Nitrification	Proteobacteria, hydroxylamine oxidoreductase (hao)	9	12.3	0.03
	4	nosZ_912F	Denitrification	Denitrifiers clade II, nosZ	7	5.52	0.03
	5	nirK_876	Denitrification	Bacteria, nitrite reductase (nirK)	10	30.67	0.02
	5	Proteo_hao	Nitrification	Proteobacteria, hao	4	11	0.02
	6	nirK_FlaCu	Denitrification	Bacteria, nirK	4	4.33	0.08
	6	Nitrobacter_nxrB	Nitrification	Proteobacteria, Nitrobacter, nitrite oxidoreductase (nxr)	3	1.5	0.07
